# Supplementary material for: Comprehensive comparison of in silico MS/MS fragmentation tools of the CASMI contest: database boosting is needed to achieve 93% accuracy
Source: J Cheminform. 2017 May 25;9:32. doi: 10.1186/s13321-017-0219-x (PMC5445034; doi:10.1186/s13321-017-0219-x)
Supplement: Supplementary file 2 — Additional file 2. Contains results of all calculations and combinations of the tools that were used but were not shown in the manuscript. [file 13321_2017_219_MOESM2_ESM.xlsx]

## Sheet: TrainingSetOverview_1
	CASMI training data set: combinatorial modelling							CASMI training data set: combinatorial modelling
	312 MS/MS spectra							312 MS/MS spectra
	Counts per model are presented							Percentages per model are presented
	Date: February 8th 2017							Date: February 8th 2017
	software: comparative analysis v 0.1.2.							software: comparative analysis v 0.1.2.
	weights: top hit
#	Tools	Top hit	Top 5	Top 10	Top 20	Empty	#	Tools	Top hit	Top 5	Top 10	Top 20
1	CFM-ID+ID_sorted +MAGMa(+)+ DB + MS/MS Voting/consensus	289	304	306	308		1	CFM-ID+ID_sorted +MAGMa(+)+ DB + MS/MS Voting/consensus	0.926282	0.974359	0.980769	0.987179
2	MetFrag+ID_sorted + DB + MS/MS Voting/consensus	288	305	306	308		2	MetFrag+ID_sorted + DB + MS/MS Voting/consensus	0.923077	0.977564	0.980769	0.987179
3	MetFrag+DB+MS/MS	288	305	305	307		3	MetFrag+DB+MS/MS	0.923077	0.977564	0.977564	0.983974
4	MAGMa(+)+ID_sorted + DB + MS/MS Voting/consensus	288	304	306	309		4	MAGMa(+)+ID_sorted + DB + MS/MS Voting/consensus	0.923077	0.974359	0.980769	0.990385
5	CFM-ID+ID_sorted +MAGMa(+)+MetFrag+ DB + MS/MS Voting/consensus	288	304	305	308		5	CFM-ID+ID_sorted +MAGMa(+)+MetFrag+ DB + MS/MS Voting/consensus	0.923077	0.974359	0.977564	0.987179
6	MetFrag+CFM-ID+MAGMa(+)+DB+MS/MS Voting/consensus	288	304	305	307		6	MetFrag+CFM-ID+MAGMa(+)+DB+MS/MS Voting/consensus	0.923077	0.974359	0.977564	0.983974
7	MetFrag+CFM-ID+DB+MS/MS Voting/consensus	288	304	305	306		7	MetFrag+CFM-ID+DB+MS/MS Voting/consensus	0.923077	0.974359	0.977564	0.980769
8	MetFrag+MAGMa(+)+DB+MS/MS Voting/consensus	288	303	305	307		8	MetFrag+MAGMa(+)+DB+MS/MS Voting/consensus	0.923077	0.971154	0.977564	0.983974
9	CFM-ID+ID_sorted + DB + MS/MS Voting/consensus	287	305	305	308		9	CFM-ID+ID_sorted + DB + MS/MS Voting/consensus	0.919872	0.977564	0.977564	0.987179
10	CFM-ID+DB+MS/MS	287	304	304	306		10	CFM-ID+DB+MS/MS	0.919872	0.974359	0.974359	0.980769
11	CFM-ID+MAGMa(+)+DB+MS/MS Voting/consensus	287	303	306	307		11	CFM-ID+MAGMa(+)+DB+MS/MS Voting/consensus	0.919872	0.971154	0.980769	0.983974
12	ID-sorted+DB+MS/MS	286	306	306	308		12	ID-sorted+DB+MS/MS	0.916667	0.980769	0.980769	0.987179
13	MetFrag+MS-FINDER+DB+MS/MS Voting/consensus	286	302	305	307		13	MetFrag+MS-FINDER+DB+MS/MS Voting/consensus	0.916667	0.967949	0.977564	0.983974
14	MS-FINDER+CFM-ID+DB+MS/MS Voting/consensus	286	301	304	305		14	MS-FINDER+CFM-ID+DB+MS/MS Voting/consensus	0.916667	0.964744	0.974359	0.977564
15	MAGMa(+)+DB+MS/MS	286	301	302	303		15	MAGMa(+)+DB+MS/MS	0.916667	0.964744	0.967949	0.971154
16	MetFrag+MS-FINDER+CFM-ID+DB+MS/MS Voting/consensus	285	303	305	307		16	MetFrag+MS-FINDER+CFM-ID+DB+MS/MS Voting/consensus	0.913462	0.971154	0.977564	0.983974
17	MS-FINDER+ID_sorted + DB + MS/MS Voting/consensus	285	302	306	307		17	MS-FINDER+ID_sorted + DB + MS/MS Voting/consensus	0.913462	0.967949	0.980769	0.983974
18	MetFrag+MS-FINDER+CFM-ID+MAGMa(+)+DB+MS/MS Voting/consensus	285	302	305	307		18	MetFrag+MS-FINDER+CFM-ID+MAGMa(+)+DB+MS/MS Voting/consensus	0.913462	0.967949	0.977564	0.983974
19	MS-FINDER+DB+MS/MS	285	300	302	303		19	MS-FINDER+DB+MS/MS	0.913462	0.961538	0.967949	0.971154
20	CFM-ID+ID_sorted +MAGMa(+)+MetFrag+MS-FINDER+ DB + MS/MS Voting/consensus	284	303	305	307		20	CFM-ID+ID_sorted +MAGMa(+)+MetFrag+MS-FINDER+ DB + MS/MS Voting/consensus	0.910256	0.971154	0.977564	0.983974
21	MetFrag+MS-FINDER+MAGMa(+)+DB+MS/MS Voting/consensus	284	302	306	306		21	MetFrag+MS-FINDER+MAGMa(+)+DB+MS/MS Voting/consensus	0.910256	0.967949	0.980769	0.980769
22	MS-FINDER+MAGMa(+)+DB+MS/MS Voting/consensus	284	301	305	306		22	MS-FINDER+MAGMa(+)+DB+MS/MS Voting/consensus	0.910256	0.964744	0.977564	0.980769
23	MS-FINDER+CFM-ID+MAGMa(+)+DB+MS/MS Voting/consensus	283	302	305	305		23	MS-FINDER+CFM-ID+MAGMa(+)+DB+MS/MS Voting/consensus	0.907051	0.967949	0.977564	0.977564
24	MetFrag+CFM-ID+DB Voting/consensus	243	291	296	304		24	MetFrag+CFM-ID+DB Voting/consensus	0.778846	0.932692	0.948718	0.974359
25	MetFrag+MS-FINDER+CFM-ID+DB Voting/consensus	242	289	298	301		25	MetFrag+MS-FINDER+CFM-ID+DB Voting/consensus	0.775641	0.926282	0.955128	0.964744
26	MetFrag+CFM-ID+MAGMa(+)+DB Voting/consensus	240	290	297	304		26	MetFrag+CFM-ID+MAGMa(+)+DB Voting/consensus	0.769231	0.929487	0.951923	0.974359
27	MS-FINDER+DB	239	284	294	296		27	MS-FINDER+DB	0.766026	0.910256	0.942308	0.948718
28	MetFrag+DB	238	290	296	301		28	MetFrag+DB	0.762821	0.929487	0.948718	0.964744
29	MS-FINDER+CFM-ID+DB Voting/consensus	238	287	297	298		29	MS-FINDER+CFM-ID+DB Voting/consensus	0.762821	0.919872	0.951923	0.955128
30	MS-FINDER+CFM-ID+MAGMa(+)+DB Voting/consensus	237	288	298	300		30	MS-FINDER+CFM-ID+MAGMa(+)+DB Voting/consensus	0.759615	0.923077	0.955128	0.961538
31	CFM-ID+MAGMa(+)+DB Voting/consensus	236	289	298	303		31	CFM-ID+MAGMa(+)+DB Voting/consensus	0.75641	0.926282	0.955128	0.971154
32	MetFrag+MS-FINDER+DB Voting/consensus	236	289	297	300		32	MetFrag+MS-FINDER+DB Voting/consensus	0.75641	0.926282	0.951923	0.961538
33	MetFrag+MS-FINDER+MAGMa(+)+DB Voting/consensus	236	288	298	300		33	MetFrag+MS-FINDER+MAGMa(+)+DB Voting/consensus	0.75641	0.923077	0.955128	0.961538
34	MAGMa(+)+DB	236	287	294	299		34	MAGMa(+)+DB	0.75641	0.919872	0.942308	0.958333
35	CFM-ID+DB	236	286	295	302		35	CFM-ID+DB	0.75641	0.916667	0.945513	0.967949
36	MetFrag+MAGMa(+)+DB Voting/consensus	235	290	298	301		36	MetFrag+MAGMa(+)+DB Voting/consensus	0.753205	0.929487	0.955128	0.964744
37	MS-FINDER+MAGMa(+)+DB Voting/consensus	235	288	298	299		37	MS-FINDER+MAGMa(+)+DB Voting/consensus	0.753205	0.923077	0.955128	0.958333
38	ID-sorted+DB	227	291	301	303		38	ID-sorted+DB	0.727564	0.932692	0.964744	0.971154
39	Randomize+DB+MS/MS	195	273	289	305		39	Randomize+DB+MS/MS	0.625	0.875	0.926282	0.977564
40	Randomize+DB	193	268	283	298		40	Randomize+DB	0.61859	0.858974	0.907051	0.955128
41	ID-sorted	143	249	267	270		41	ID-sorted	0.458333	0.798077	0.855769	0.865385
42	MetFrag+MS-FINDER+CFM-ID+MAGMa(+) in silico Voting/consensus	62	145	180	228		42	MetFrag+MS-FINDER+CFM-ID+MAGMa(+) in silico Voting/consensus	0.198718	0.464744	0.576923	0.730769
43	MetFrag+CFM-ID+MAGMa(+) in silico Voting/consensus	61	151	189	228		43	MetFrag+CFM-ID+MAGMa(+) in silico Voting/consensus	0.195513	0.483974	0.605769	0.730769
44	CFM-ID+MAGMa(+) in silico Voting/consensus	59	135	183	223		44	CFM-ID+MAGMa(+) in silico Voting/consensus	0.189103	0.432692	0.586538	0.714744
45	MetFrag+MS-FINDER+CFM-ID in silico Voting/consensus	58	145	179	221		45	MetFrag+MS-FINDER+CFM-ID in silico Voting/consensus	0.185897	0.464744	0.573718	0.708333
46	MS-FINDER+CFM-ID+MAGMa(+) in silicoVoting/consensus	58	133	170	213		46	MS-FINDER+CFM-ID+MAGMa(+) in silicoVoting/consensus	0.185897	0.426282	0.544872	0.682692
47	MetFrag+CFM-ID in silico Voting/consensus	53	151	192	228		47	MetFrag+CFM-ID in silico Voting/consensus	0.169872	0.483974	0.615385	0.730769
48	MetFrag in silico only	52	134	171	210		48	MetFrag in silico only	0.166667	0.429487	0.548077	0.673077
49	MetFrag+MAGMa(+) in silico Voting/consensus	52	134	171	210		49	MetFrag+MAGMa(+) in silico Voting/consensus	0.166667	0.429487	0.548077	0.673077
50	MAGMa+ in silico only	50	121	151	189		50	MAGMa+ in silico only	0.160256	0.387821	0.483974	0.605769
51	MS-FINDER+CFM-ID in silicoVoting/consensus	50	111	141	188		51	MS-FINDER+CFM-ID in silicoVoting/consensus	0.160256	0.355769	0.451923	0.602564
52	MetFrag+MS-FINDER+MAGMa(+) in silico Voting/consensus	49	128	153	210		52	MetFrag+MS-FINDER+MAGMa(+) in silico Voting/consensus	0.157051	0.410256	0.490385	0.673077
53	CFM-ID in silico only	48	124	170	209		53	CFM-ID in silico only	0.153846	0.397436	0.544872	0.669872
54	MS-FINDER+MAGMa(+) in silico Voting/consensus	44	105	135	183		54	MS-FINDER+MAGMa(+) in silico Voting/consensus	0.141026	0.336538	0.432692	0.586538
55	MetFrag+MS-FINDER in silico Voting/consensus	43	120	143	178		55	MetFrag+MS-FINDER in silico Voting/consensus	0.137821	0.384615	0.458333	0.570513
56	MS-FINDER in silico only	32	86	117	145		56	MS-FINDER in silico only	0.102564	0.275641	0.375	0.464744
57	Randomize	4	13	27	46		57	Randomize	0.0128205	0.0416667	0.0865385	0.147436

## Sheet: TrainingSetOverview_2
	CASMI training data set: combinatorial modelling							CASMI training data set: combinatorial modelling
	312 MS/MS spectra							312 MS/MS spectra
	Counts per model are presented							Percentages per model are presented
	Date: February 8th 2017							Date: February 8th 2017
	software: comparative analysis v 0.1.2.							software: comparative analysis v 0.1.2.
	weights: top 5
#	Tools	Top hit	Top 5	Top 10	Top 20	Empty	#	Tools	Top hit	Top 5	Top 10	Top 20
1	CFM-ID+ID_sorted +MAGMa(+)+ DB + MS/MS Voting/consensus	289	304	306	308		54	CFM-ID+ID_sorted +MAGMa(+)+ DB + MS/MS Voting/consensus	0.926282	0.974359	0.980769	0.987179
2	MetFrag+ID_sorted + DB + MS/MS Voting/consensus	288	305	306	308		1	MetFrag+ID_sorted + DB + MS/MS Voting/consensus	0.923077	0.977564	0.980769	0.987179
3	MetFrag+DB+MS/MS	288	305	305	307		2	MetFrag+DB+MS/MS	0.923077	0.977564	0.977564	0.983974
4	MAGMa(+)+ID_sorted + DB + MS/MS Voting/consensus	288	304	307	309		3	MAGMa(+)+ID_sorted + DB + MS/MS Voting/consensus	0.923077	0.974359	0.983974	0.990385
5	CFM-ID+ID_sorted +MAGMa(+)+MetFrag+ DB + MS/MS Voting/consensus	288	304	305	308		55	CFM-ID+ID_sorted +MAGMa(+)+MetFrag+ DB + MS/MS Voting/consensus	0.923077	0.974359	0.977564	0.987179
6	MetFrag+CFM-ID+MAGMa(+)+DB+MS/MS Voting/consensus	288	304	305	307		4	MetFrag+CFM-ID+MAGMa(+)+DB+MS/MS Voting/consensus	0.923077	0.974359	0.977564	0.983974
7	MetFrag+CFM-ID+DB+MS/MS Voting/consensus	288	304	305	306		5	MetFrag+CFM-ID+DB+MS/MS Voting/consensus	0.923077	0.974359	0.977564	0.980769
8	CFM-ID+MAGMa(+)+DB+MS/MS Voting/consensus	288	303	306	307		6	CFM-ID+MAGMa(+)+DB+MS/MS Voting/consensus	0.923077	0.971154	0.980769	0.983974
9	MetFrag+MAGMa(+)+DB+MS/MS Voting/consensus	288	303	305	307		7	MetFrag+MAGMa(+)+DB+MS/MS Voting/consensus	0.923077	0.971154	0.977564	0.983974
10	CFM-ID+ID_sorted + DB + MS/MS Voting/consensus	287	305	305	308		8	CFM-ID+ID_sorted + DB + MS/MS Voting/consensus	0.919872	0.977564	0.977564	0.987179
11	CFM-ID+DB+MS/MS	287	304	304	306		9	CFM-ID+DB+MS/MS	0.919872	0.974359	0.974359	0.980769
12	ID-sorted+DB+MS/MS	286	306	306	308		10	ID-sorted+DB+MS/MS	0.916667	0.980769	0.980769	0.987179
13	MetFrag+MS-FINDER+DB+MS/MS Voting/consensus	286	302	305	307		11	MetFrag+MS-FINDER+DB+MS/MS Voting/consensus	0.916667	0.967949	0.977564	0.983974
14	MS-FINDER+CFM-ID+DB+MS/MS Voting/consensus	286	301	304	306		12	MS-FINDER+CFM-ID+DB+MS/MS Voting/consensus	0.916667	0.964744	0.974359	0.980769
15	MAGMa(+)+DB+MS/MS	286	301	302	303		13	MAGMa(+)+DB+MS/MS	0.916667	0.964744	0.967949	0.971154
16	MetFrag+MS-FINDER+CFM-ID+DB+MS/MS Voting/consensus	285	303	305	307		14	MetFrag+MS-FINDER+CFM-ID+DB+MS/MS Voting/consensus	0.913462	0.971154	0.977564	0.983974
17	MS-FINDER+ID_sorted + DB + MS/MS Voting/consensus	285	302	306	307		15	MS-FINDER+ID_sorted + DB + MS/MS Voting/consensus	0.913462	0.967949	0.980769	0.983974
18	MS-FINDER+DB+MS/MS	285	300	302	303		16	MS-FINDER+DB+MS/MS	0.913462	0.961538	0.967949	0.971154
19	CFM-ID+ID_sorted +MAGMa(+)+MetFrag+MS-FINDER+ DB + MS/MS Voting/consensus	284	303	305	307		56	CFM-ID+ID_sorted +MAGMa(+)+MetFrag+MS-FINDER+ DB + MS/MS Voting/consensus	0.910256	0.971154	0.977564	0.983974
20	MetFrag+MS-FINDER+MAGMa(+)+DB+MS/MS Voting/consensus	284	302	306	306		17	MetFrag+MS-FINDER+MAGMa(+)+DB+MS/MS Voting/consensus	0.910256	0.967949	0.980769	0.980769
21	MetFrag+MS-FINDER+CFM-ID+MAGMa(+)+DB+MS/MS Voting/consensus	284	302	305	307		18	MetFrag+MS-FINDER+CFM-ID+MAGMa(+)+DB+MS/MS Voting/consensus	0.910256	0.967949	0.977564	0.983974
22	MS-FINDER+MAGMa(+)+DB+MS/MS Voting/consensus	284	301	305	306		19	MS-FINDER+MAGMa(+)+DB+MS/MS Voting/consensus	0.910256	0.964744	0.977564	0.980769
23	MS-FINDER+CFM-ID+MAGMa(+)+DB+MS/MS Voting/consensus	283	302	305	305		20	MS-FINDER+CFM-ID+MAGMa(+)+DB+MS/MS Voting/consensus	0.907051	0.967949	0.977564	0.977564
24	MetFrag+MS-FINDER+CFM-ID+DB Voting/consensus	242	289	298	301		21	MetFrag+MS-FINDER+CFM-ID+DB Voting/consensus	0.775641	0.926282	0.955128	0.964744
25	MetFrag+CFM-ID+MAGMa(+)+DB Voting/consensus	239	289	297	304		22	MetFrag+CFM-ID+MAGMa(+)+DB Voting/consensus	0.766026	0.926282	0.951923	0.974359
26	MS-FINDER+DB	239	284	294	296		23	MS-FINDER+DB	0.766026	0.910256	0.942308	0.948718
27	MetFrag+DB	238	290	296	301		24	MetFrag+DB	0.762821	0.929487	0.948718	0.964744
28	MetFrag+MS-FINDER+MAGMa(+)+DB Voting/consensus	238	288	298	300		25	MetFrag+MS-FINDER+MAGMa(+)+DB Voting/consensus	0.762821	0.923077	0.955128	0.961538
29	MS-FINDER+CFM-ID+DB Voting/consensus	238	287	297	299		26	MS-FINDER+CFM-ID+DB Voting/consensus	0.762821	0.919872	0.951923	0.958333
30	MetFrag+CFM-ID+DB Voting/consensus	237	290	295	304		27	MetFrag+CFM-ID+DB Voting/consensus	0.759615	0.929487	0.945513	0.974359
31	MS-FINDER+CFM-ID+MAGMa(+)+DB Voting/consensus	237	288	298	300		28	MS-FINDER+CFM-ID+MAGMa(+)+DB Voting/consensus	0.759615	0.923077	0.955128	0.961538
32	MetFrag+MS-FINDER+DB Voting/consensus	236	289	297	300		29	MetFrag+MS-FINDER+DB Voting/consensus	0.75641	0.926282	0.951923	0.961538
33	CFM-ID+MAGMa(+)+DB Voting/consensus	236	288	298	303		30	CFM-ID+MAGMa(+)+DB Voting/consensus	0.75641	0.923077	0.955128	0.971154
34	MAGMa(+)+DB	236	287	294	299		31	MAGMa(+)+DB	0.75641	0.919872	0.942308	0.958333
35	CFM-ID+DB	236	286	295	302		32	CFM-ID+DB	0.75641	0.916667	0.945513	0.967949
36	MetFrag+MAGMa(+)+DB Voting/consensus	235	290	298	301		33	MetFrag+MAGMa(+)+DB Voting/consensus	0.753205	0.929487	0.955128	0.964744
37	MS-FINDER+MAGMa(+)+DB Voting/consensus	235	288	298	299		34	MS-FINDER+MAGMa(+)+DB Voting/consensus	0.753205	0.923077	0.955128	0.958333
38	ID-sorted+DB	227	291	301	303		57	ID-sorted+DB	0.727564	0.932692	0.964744	0.971154
39	Randomize+DB+MS/MS	195	273	289	305		35	Randomize+DB+MS/MS	0.625	0.875	0.926282	0.977564
40	Randomize+DB	193	268	283	298		36	Randomize+DB	0.61859	0.858974	0.907051	0.955128
41	ID-sorted	143	249	267	270		37	ID-sorted	0.458333	0.798077	0.855769	0.865385
42	MetFrag+CFM-ID+MAGMa(+) in silico Voting/consensus	62	150	188	228		38	MetFrag+CFM-ID+MAGMa(+) in silico Voting/consensus	0.198718	0.480769	0.602564	0.730769
43	MetFrag+MS-FINDER+CFM-ID+MAGMa(+) in silico Voting/consensus	60	145	180	227		39	MetFrag+MS-FINDER+CFM-ID+MAGMa(+) in silico Voting/consensus	0.192308	0.464744	0.576923	0.727564
44	MS-FINDER+CFM-ID+MAGMa(+) in silicoVoting/consensus	58	134	169	213		40	MS-FINDER+CFM-ID+MAGMa(+) in silicoVoting/consensus	0.185897	0.429487	0.541667	0.682692
45	MetFrag+MS-FINDER+CFM-ID in silico Voting/consensus	56	145	178	221		41	MetFrag+MS-FINDER+CFM-ID in silico Voting/consensus	0.179487	0.464744	0.570513	0.708333
46	CFM-ID+MAGMa(+) in silico Voting/consensus	55	134	179	221		42	CFM-ID+MAGMa(+) in silico Voting/consensus	0.176282	0.429487	0.573718	0.708333
47	MetFrag+CFM-ID in silico Voting/consensus	53	151	192	227		43	MetFrag+CFM-ID in silico Voting/consensus	0.169872	0.483974	0.615385	0.727564
48	MetFrag in silico only	52	134	171	210		44	MetFrag in silico only	0.166667	0.429487	0.548077	0.673077
49	MetFrag+MAGMa(+) in silico Voting/consensus	52	133	171	210		45	MetFrag+MAGMa(+) in silico Voting/consensus	0.166667	0.426282	0.548077	0.673077
50	MS-FINDER+CFM-ID in silicoVoting/consensus	51	111	142	188		46	MS-FINDER+CFM-ID in silicoVoting/consensus	0.163462	0.355769	0.455128	0.602564
51	MAGMa+ in silico only	50	121	151	189		47	MAGMa+ in silico only	0.160256	0.387821	0.483974	0.605769
52	MetFrag+MS-FINDER+MAGMa(+) in silico Voting/consensus	48	128	153	210		48	MetFrag+MS-FINDER+MAGMa(+) in silico Voting/consensus	0.153846	0.410256	0.490385	0.673077
53	CFM-ID in silico only	48	124	170	209		49	CFM-ID in silico only	0.153846	0.397436	0.544872	0.669872
54	MS-FINDER+MAGMa(+) in silico Voting/consensus	44	107	133	181		50	MS-FINDER+MAGMa(+) in silico Voting/consensus	0.141026	0.342949	0.426282	0.580128
55	MetFrag+MS-FINDER in silico Voting/consensus	41	118	143	175		51	MetFrag+MS-FINDER in silico Voting/consensus	0.13141	0.378205	0.458333	0.560897
56	MS-FINDER in silico only	32	86	117	145		52	MS-FINDER in silico only	0.102564	0.275641	0.375	0.464744
57	Randomize	4	13	27	46		53	Randomize	0.0128205	0.0416667	0.0865385	0.147436

## Sheet: TrainingSetOverview_3
	CASMI training data set: combinatorial modelling							CASMI training data set: combinatorial modelling
	312 MS/MS spectra							312 MS/MS spectra
	Counts per model are presented							Percentages per model are presented
	Date: February 8th 2017							Date: February 8th 2017
	software: comparative analysis v 0.1.2.							software: comparative analysis v 0.1.2.
	weights: top 10 (cut off chosen for the paper)
#	Tools	Top hit	Top 5	Top 10	Top 20	Empty	#	Tools	Top hit	Top 5	Top 10	Top 20
1	MetFrag+CFM-ID+DB+MS/MS Voting/consensus	290	304	305	306		1	MetFrag+CFM-ID+DB+MS/MS Voting/consensus	0.929487	0.974359	0.977564	0.980769
2	CFM-ID+ID_sorted +MAGMa(+)+ DB + MS/MS Voting/consensus	289	304	306	308		2	CFM-ID+ID_sorted +MAGMa(+)+ DB + MS/MS Voting/consensus	0.926282	0.974359	0.980769	0.987179
3	MetFrag+ID_sorted + DB + MS/MS Voting/consensus	288	305	306	308		3	MetFrag+ID_sorted + DB + MS/MS Voting/consensus	0.923077	0.977564	0.980769	0.987179
4	MetFrag+DB+MS/MS	288	305	305	307		4	MetFrag+DB+MS/MS	0.923077	0.977564	0.977564	0.983974
5	MAGMa(+)+ID_sorted + DB + MS/MS Voting/consensus	288	304	307	309		5	MAGMa(+)+ID_sorted + DB + MS/MS Voting/consensus	0.923077	0.974359	0.983974	0.990385
6	CFM-ID+ID_sorted +MAGMa(+)+MetFrag+ DB + MS/MS Voting/consensus	288	304	305	308		6	CFM-ID+ID_sorted +MAGMa(+)+MetFrag+ DB + MS/MS Voting/consensus	0.923077	0.974359	0.977564	0.987179
7	MetFrag+CFM-ID+MAGMa(+)+DB+MS/MS Voting/consensus	288	304	305	307		7	MetFrag+CFM-ID+MAGMa(+)+DB+MS/MS Voting/consensus	0.923077	0.974359	0.977564	0.983974
8	CFM-ID+MAGMa(+)+DB+MS/MS Voting/consensus	288	303	306	307		8	CFM-ID+MAGMa(+)+DB+MS/MS Voting/consensus	0.923077	0.971154	0.980769	0.983974
9	MetFrag+MAGMa(+)+DB+MS/MS Voting/consensus	288	303	305	307		9	MetFrag+MAGMa(+)+DB+MS/MS Voting/consensus	0.923077	0.971154	0.977564	0.983974
10	CFM-ID+ID_sorted + DB + MS/MS Voting/consensus	287	304	306	308		10	CFM-ID+ID_sorted + DB + MS/MS Voting/consensus	0.919872	0.974359	0.980769	0.987179
11	CFM-ID+DB+MS/MS	287	304	304	306		11	CFM-ID+DB+MS/MS	0.919872	0.974359	0.974359	0.980769
12	ID-sorted+DB+MS/MS	286	306	306	308		12	ID-sorted+DB+MS/MS	0.916667	0.980769	0.980769	0.987179
13	MetFrag+MS-FINDER+DB+MS/MS Voting/consensus	286	302	305	307		13	MetFrag+MS-FINDER+DB+MS/MS Voting/consensus	0.916667	0.967949	0.977564	0.983974
14	MS-FINDER+CFM-ID+DB+MS/MS Voting/consensus	286	301	304	305		14	MS-FINDER+CFM-ID+DB+MS/MS Voting/consensus	0.916667	0.964744	0.974359	0.977564
15	MAGMa(+)+DB+MS/MS	286	301	302	303		15	MAGMa(+)+DB+MS/MS	0.916667	0.964744	0.967949	0.971154
16	MetFrag+MS-FINDER+CFM-ID+DB+MS/MS Voting/consensus	285	303	305	307		16	MetFrag+MS-FINDER+CFM-ID+DB+MS/MS Voting/consensus	0.913462	0.971154	0.977564	0.983974
17	MS-FINDER+ID_sorted + DB + MS/MS Voting/consensus	285	302	306	307		17	MS-FINDER+ID_sorted + DB + MS/MS Voting/consensus	0.913462	0.967949	0.980769	0.983974
18	MetFrag+MS-FINDER+CFM-ID+MAGMa(+)+DB+MS/MS Voting/consensus	285	302	305	307		18	MetFrag+MS-FINDER+CFM-ID+MAGMa(+)+DB+MS/MS Voting/consensus	0.913462	0.967949	0.977564	0.983974
19	MS-FINDER+DB+MS/MS	285	300	302	303		19	MS-FINDER+DB+MS/MS	0.913462	0.961538	0.967949	0.971154
20	CFM-ID+ID_sorted +MAGMa(+)+MetFrag+MS-FINDER+ DB + MS/MS Voting/consensus	284	303	306	307		20	CFM-ID+ID_sorted +MAGMa(+)+MetFrag+MS-FINDER+ DB + MS/MS Voting/consensus	0.910256	0.971154	0.980769	0.983974
21	MetFrag+MS-FINDER+MAGMa(+)+DB+MS/MS Voting/consensus	284	302	306	306		21	MetFrag+MS-FINDER+MAGMa(+)+DB+MS/MS Voting/consensus	0.910256	0.967949	0.980769	0.980769
22	MS-FINDER+MAGMa(+)+DB+MS/MS Voting/consensus	284	301	305	306		22	MS-FINDER+MAGMa(+)+DB+MS/MS Voting/consensus	0.910256	0.964744	0.977564	0.980769
23	MS-FINDER+CFM-ID+MAGMa(+)+DB+MS/MS Voting/consensus	283	302	305	305		23	MS-FINDER+CFM-ID+MAGMa(+)+DB+MS/MS Voting/consensus	0.907051	0.967949	0.977564	0.977564
24	MetFrag+CFM-ID+DB Voting/consensus	243	291	296	304		24	MetFrag+CFM-ID+DB Voting/consensus	0.778846	0.932692	0.948718	0.974359
25	MetFrag+MS-FINDER+CFM-ID+DB Voting/consensus	242	289	298	301		25	MetFrag+MS-FINDER+CFM-ID+DB Voting/consensus	0.775641	0.926282	0.955128	0.964744
26	MetFrag+CFM-ID+MAGMa(+)+DB Voting/consensus	240	290	297	304		26	MetFrag+CFM-ID+MAGMa(+)+DB Voting/consensus	0.769231	0.929487	0.951923	0.974359
27	MS-FINDER+DB	239	284	294	296		27	MS-FINDER+DB	0.766026	0.910256	0.942308	0.948718
28	MetFrag+DB	238	290	296	301		28	MetFrag+DB	0.762821	0.929487	0.948718	0.964744
29	MS-FINDER+CFM-ID+DB Voting/consensus	238	287	297	298		29	MS-FINDER+CFM-ID+DB Voting/consensus	0.762821	0.919872	0.951923	0.955128
30	MS-FINDER+CFM-ID+MAGMa(+)+DB Voting/consensus	237	288	298	300		30	MS-FINDER+CFM-ID+MAGMa(+)+DB Voting/consensus	0.759615	0.923077	0.955128	0.961538
31	CFM-ID+MAGMa(+)+DB Voting/consensus	236	289	298	303		31	CFM-ID+MAGMa(+)+DB Voting/consensus	0.75641	0.926282	0.955128	0.971154
32	MetFrag+MS-FINDER+DB Voting/consensus	236	289	297	300		32	MetFrag+MS-FINDER+DB Voting/consensus	0.75641	0.926282	0.951923	0.961538
33	MetFrag+MS-FINDER+MAGMa(+)+DB Voting/consensus	236	288	298	300		33	MetFrag+MS-FINDER+MAGMa(+)+DB Voting/consensus	0.75641	0.923077	0.955128	0.961538
34	MAGMa(+)+DB	236	287	294	299		34	MAGMa(+)+DB	0.75641	0.919872	0.942308	0.958333
35	CFM-ID+DB	236	286	295	302		35	CFM-ID+DB	0.75641	0.916667	0.945513	0.967949
36	MetFrag+MAGMa(+)+DB Voting/consensus	235	290	298	301		36	MetFrag+MAGMa(+)+DB Voting/consensus	0.753205	0.929487	0.955128	0.964744
37	MS-FINDER+MAGMa(+)+DB Voting/consensus	235	288	298	299		37	MS-FINDER+MAGMa(+)+DB Voting/consensus	0.753205	0.923077	0.955128	0.958333
38	ID-sorted+DB	227	291	301	303		38	ID-sorted+DB	0.727564	0.932692	0.964744	0.971154
39	Randomize+DB+MS/MS	195	273	289	305		39	Randomize+DB+MS/MS	0.625	0.875	0.926282	0.977564
40	Randomize+DB	193	268	283	298		40	Randomize+DB	0.61859	0.858974	0.907051	0.955128
41	ID-sorted	143	249	267	270		41	ID-sorted	0.458333	0.798077	0.855769	0.865385
42	MetFrag+CFM-ID in silico Voting/consensus	69	155	194	230		42	MetFrag+CFM-ID in silico Voting/consensus	0.221154	0.496795	0.621795	0.737179
43	MetFrag+CFM-ID+MAGMa(+) in silico Voting/consensus	62	154	187	228		43	MetFrag+CFM-ID+MAGMa(+) in silico Voting/consensus	0.198718	0.49359	0.599359	0.730769
44	MetFrag+MS-FINDER+CFM-ID+MAGMa(+) in silico Voting/consensus	62	145	180	228		44	MetFrag+MS-FINDER+CFM-ID+MAGMa(+) in silico Voting/consensus	0.198718	0.464744	0.576923	0.730769
45	MetFrag+MS-FINDER+CFM-ID in silico Voting/consensus	58	145	179	221		45	MetFrag+MS-FINDER+CFM-ID in silico Voting/consensus	0.185897	0.464744	0.573718	0.708333
46	MS-FINDER+CFM-ID+MAGMa(+) in silicoVoting/consensus	58	133	170	213		46	MS-FINDER+CFM-ID+MAGMa(+) in silicoVoting/consensus	0.185897	0.426282	0.544872	0.682692
47	CFM-ID+MAGMa(+) in silico Voting/consensus	55	134	179	221		47	CFM-ID+MAGMa(+) in silico Voting/consensus	0.176282	0.429487	0.573718	0.708333
48	MetFrag in silico only	52	134	171	210		48	MetFrag in silico only	0.166667	0.429487	0.548077	0.673077
49	MetFrag+MAGMa(+) in silico Voting/consensus	52	133	171	210		49	MetFrag+MAGMa(+) in silico Voting/consensus	0.166667	0.426282	0.548077	0.673077
50	MAGMa+ in silico only	50	121	151	189		50	MAGMa+ in silico only	0.160256	0.387821	0.483974	0.605769
51	MS-FINDER+CFM-ID in silicoVoting/consensus	50	111	141	188		51	MS-FINDER+CFM-ID in silicoVoting/consensus	0.160256	0.355769	0.451923	0.602564
52	MetFrag+MS-FINDER+MAGMa(+) in silico Voting/consensus	49	128	153	210		52	MetFrag+MS-FINDER+MAGMa(+) in silico Voting/consensus	0.157051	0.410256	0.490385	0.673077
53	CFM-ID in silico only	48	124	170	209		53	CFM-ID in silico only	0.153846	0.397436	0.544872	0.669872
54	MS-FINDER+MAGMa(+) in silico Voting/consensus	44	105	135	183		54	MS-FINDER+MAGMa(+) in silico Voting/consensus	0.141026	0.336538	0.432692	0.586538
55	MetFrag+MS-FINDER in silico Voting/consensus	43	120	143	178		55	MetFrag+MS-FINDER in silico Voting/consensus	0.137821	0.384615	0.458333	0.570513
56	MS-FINDER in silico only	32	86	117	145		56	MS-FINDER in silico only	0.102564	0.275641	0.375	0.464744
57	Randomize	4	13	27	46		57	Randomize	0.0128205	0.0416667	0.0865385	0.147436

## Sheet: TrainingSetOverview_4
	CASMI training data set: combinatorial modelling							CASMI training data set: combinatorial modelling
	312 MS/MS spectra							312 MS/MS spectra
	Counts per model are presented							Percentages per model are presented
	Date: February 8th 2017							Date: February 8th 2017
	software: comparative analysis v 0.1.2.							software: comparative analysis v 0.1.2.
	weights: top 20
#	Tools	Top hit	Top 5	Top 10	Top 20	Empty	#	Tools	Top hit	Top 5	Top 10	Top 20
1	CFM-ID+ID_sorted +MAGMa(+)+ DB + MS/MS Voting/consensus	289	304	307	308		1	CFM-ID+ID_sorted +MAGMa(+)+ DB + MS/MS Voting/consensus	0.926282	0.974359	0.983974	0.987179
2	MetFrag+ID_sorted + DB + MS/MS Voting/consensus	288	305	306	308		2	MetFrag+ID_sorted + DB + MS/MS Voting/consensus	0.923077	0.977564	0.980769	0.987179
3	MetFrag+DB+MS/MS	288	305	305	307		3	MetFrag+DB+MS/MS	0.923077	0.977564	0.977564	0.983974
4	MetFrag+CFM-ID+MAGMa(+)+DB+MS/MS Voting/consensus	288	304	306	307		4	MetFrag+CFM-ID+MAGMa(+)+DB+MS/MS Voting/consensus	0.923077	0.974359	0.980769	0.983974
5	CFM-ID+ID_sorted +MAGMa(+)+MetFrag+ DB + MS/MS Voting/consensus	288	304	305	308		5	CFM-ID+ID_sorted +MAGMa(+)+MetFrag+ DB + MS/MS Voting/consensus	0.923077	0.974359	0.977564	0.987179
6	MetFrag+CFM-ID+DB+MS/MS Voting/consensus	288	304	305	306		6	MetFrag+CFM-ID+DB+MS/MS Voting/consensus	0.923077	0.974359	0.977564	0.980769
7	MAGMa(+)+ID_sorted + DB + MS/MS Voting/consensus	288	303	307	309		7	MAGMa(+)+ID_sorted + DB + MS/MS Voting/consensus	0.923077	0.971154	0.983974	0.990385
8	CFM-ID+MAGMa(+)+DB+MS/MS Voting/consensus	288	303	306	307		8	CFM-ID+MAGMa(+)+DB+MS/MS Voting/consensus	0.923077	0.971154	0.980769	0.983974
9	MetFrag+MAGMa(+)+DB+MS/MS Voting/consensus	288	303	305	307		9	MetFrag+MAGMa(+)+DB+MS/MS Voting/consensus	0.923077	0.971154	0.977564	0.983974
10	CFM-ID+ID_sorted + DB + MS/MS Voting/consensus	287	304	306	308		10	CFM-ID+ID_sorted + DB + MS/MS Voting/consensus	0.919872	0.974359	0.980769	0.987179
11	CFM-ID+DB+MS/MS	287	304	304	306		11	CFM-ID+DB+MS/MS	0.919872	0.974359	0.974359	0.980769
12	ID-sorted+DB+MS/MS	286	306	306	308		12	ID-sorted+DB+MS/MS	0.916667	0.980769	0.980769	0.987179
13	MS-FINDER+ID_sorted + DB + MS/MS Voting/consensus	286	302	306	307		13	MS-FINDER+ID_sorted + DB + MS/MS Voting/consensus	0.916667	0.967949	0.980769	0.983974
14	MetFrag+MS-FINDER+DB+MS/MS Voting/consensus	286	302	305	307		14	MetFrag+MS-FINDER+DB+MS/MS Voting/consensus	0.916667	0.967949	0.977564	0.983974
15	MS-FINDER+CFM-ID+DB+MS/MS Voting/consensus	286	301	304	305		15	MS-FINDER+CFM-ID+DB+MS/MS Voting/consensus	0.916667	0.964744	0.974359	0.977564
16	MAGMa(+)+DB+MS/MS	286	301	302	303		16	MAGMa(+)+DB+MS/MS	0.916667	0.964744	0.967949	0.971154
17	MetFrag+MS-FINDER+CFM-ID+DB+MS/MS Voting/consensus	285	303	305	307		17	MetFrag+MS-FINDER+CFM-ID+DB+MS/MS Voting/consensus	0.913462	0.971154	0.977564	0.983974
18	MetFrag+MS-FINDER+CFM-ID+MAGMa(+)+DB+MS/MS Voting/consensus	285	302	305	307		18	MetFrag+MS-FINDER+CFM-ID+MAGMa(+)+DB+MS/MS Voting/consensus	0.913462	0.967949	0.977564	0.983974
19	MS-FINDER+DB+MS/MS	285	300	302	303		19	MS-FINDER+DB+MS/MS	0.913462	0.961538	0.967949	0.971154
20	CFM-ID+ID_sorted +MAGMa(+)+MetFrag+MS-FINDER+ DB + MS/MS Voting/consensus	284	303	306	307		20	CFM-ID+ID_sorted +MAGMa(+)+MetFrag+MS-FINDER+ DB + MS/MS Voting/consensus	0.910256	0.971154	0.980769	0.983974
21	MetFrag+MS-FINDER+MAGMa(+)+DB+MS/MS Voting/consensus	284	302	306	306		21	MetFrag+MS-FINDER+MAGMa(+)+DB+MS/MS Voting/consensus	0.910256	0.967949	0.980769	0.980769
22	MS-FINDER+MAGMa(+)+DB+MS/MS Voting/consensus	284	301	305	306		22	MS-FINDER+MAGMa(+)+DB+MS/MS Voting/consensus	0.910256	0.964744	0.977564	0.980769
23	MS-FINDER+CFM-ID+MAGMa(+)+DB+MS/MS Voting/consensus	283	302	305	305		23	MS-FINDER+CFM-ID+MAGMa(+)+DB+MS/MS Voting/consensus	0.907051	0.967949	0.977564	0.977564
24	MetFrag+MS-FINDER+CFM-ID+DB Voting/consensus	242	288	298	301		24	MetFrag+MS-FINDER+CFM-ID+DB Voting/consensus	0.775641	0.923077	0.955128	0.964744
25	MetFrag+CFM-ID+MAGMa(+)+DB Voting/consensus	240	290	298	304		25	MetFrag+CFM-ID+MAGMa(+)+DB Voting/consensus	0.769231	0.929487	0.955128	0.974359
26	MS-FINDER+DB	239	284	294	296		26	MS-FINDER+DB	0.766026	0.910256	0.942308	0.948718
27	MetFrag+DB	238	290	296	301		27	MetFrag+DB	0.762821	0.929487	0.948718	0.964744
28	MS-FINDER+CFM-ID+DB Voting/consensus	238	287	297	298		28	MS-FINDER+CFM-ID+DB Voting/consensus	0.762821	0.919872	0.951923	0.955128
29	MetFrag+CFM-ID+DB Voting/consensus	237	290	295	304		29	MetFrag+CFM-ID+DB Voting/consensus	0.759615	0.929487	0.945513	0.974359
30	MS-FINDER+CFM-ID+MAGMa(+)+DB Voting/consensus	237	288	298	300		30	MS-FINDER+CFM-ID+MAGMa(+)+DB Voting/consensus	0.759615	0.923077	0.955128	0.961538
31	CFM-ID+MAGMa(+)+DB Voting/consensus	236	289	298	303		31	CFM-ID+MAGMa(+)+DB Voting/consensus	0.75641	0.926282	0.955128	0.971154
32	MetFrag+MS-FINDER+DB Voting/consensus	236	289	297	300		32	MetFrag+MS-FINDER+DB Voting/consensus	0.75641	0.926282	0.951923	0.961538
33	MetFrag+MS-FINDER+MAGMa(+)+DB Voting/consensus	236	288	298	300		33	MetFrag+MS-FINDER+MAGMa(+)+DB Voting/consensus	0.75641	0.923077	0.955128	0.961538
34	MAGMa(+)+DB	236	287	294	299		34	MAGMa(+)+DB	0.75641	0.919872	0.942308	0.958333
35	CFM-ID+DB	236	286	295	302		35	CFM-ID+DB	0.75641	0.916667	0.945513	0.967949
36	MetFrag+MAGMa(+)+DB Voting/consensus	235	290	298	301		36	MetFrag+MAGMa(+)+DB Voting/consensus	0.753205	0.929487	0.955128	0.964744
37	MS-FINDER+MAGMa(+)+DB Voting/consensus	235	288	298	299		37	MS-FINDER+MAGMa(+)+DB Voting/consensus	0.753205	0.923077	0.955128	0.958333
38	ID-sorted+DB	227	291	301	303		38	ID-sorted+DB	0.727564	0.932692	0.964744	0.971154
39	Randomize+DB+MS/MS	195	273	289	305		39	Randomize+DB+MS/MS	0.625	0.875	0.926282	0.977564
40	Randomize+DB	193	268	283	298		40	Randomize+DB	0.61859	0.858974	0.907051	0.955128
41	ID-sorted	143	249	267	270		41	ID-sorted	0.458333	0.798077	0.855769	0.865385
42	MetFrag+CFM-ID+MAGMa(+) in silico Voting/consensus	63	154	187	229		42	MetFrag+CFM-ID+MAGMa(+) in silico Voting/consensus	0.201923	0.49359	0.599359	0.733974
43	MetFrag+MS-FINDER+CFM-ID+MAGMa(+) in silico Voting/consensus	62	145	180	227		43	MetFrag+MS-FINDER+CFM-ID+MAGMa(+) in silico Voting/consensus	0.198718	0.464744	0.576923	0.727564
44	MS-FINDER+CFM-ID+MAGMa(+) in silicoVoting/consensus	58	134	170	213		44	MS-FINDER+CFM-ID+MAGMa(+) in silicoVoting/consensus	0.185897	0.429487	0.544872	0.682692
45	MetFrag+MS-FINDER+CFM-ID in silico Voting/consensus	57	145	177	221		45	MetFrag+MS-FINDER+CFM-ID in silico Voting/consensus	0.182692	0.464744	0.567308	0.708333
46	CFM-ID+MAGMa(+) in silico Voting/consensus	55	133	178	221		46	CFM-ID+MAGMa(+) in silico Voting/consensus	0.176282	0.426282	0.570513	0.708333
47	MetFrag+CFM-ID in silico Voting/consensus	53	150	193	230		47	MetFrag+CFM-ID in silico Voting/consensus	0.169872	0.480769	0.61859	0.737179
48	MetFrag in silico only	52	134	171	210		48	MetFrag in silico only	0.166667	0.429487	0.548077	0.673077
49	MetFrag+MAGMa(+) in silico Voting/consensus	52	133	171	210		49	MetFrag+MAGMa(+) in silico Voting/consensus	0.166667	0.426282	0.548077	0.673077
50	MAGMa+ in silico only	50	121	151	189		50	MAGMa+ in silico only	0.160256	0.387821	0.483974	0.605769
51	MS-FINDER+CFM-ID in silicoVoting/consensus	50	111	141	188		51	MS-FINDER+CFM-ID in silicoVoting/consensus	0.160256	0.355769	0.451923	0.602564
52	MetFrag+MS-FINDER+MAGMa(+) in silico Voting/consensus	49	128	153	210		52	MetFrag+MS-FINDER+MAGMa(+) in silico Voting/consensus	0.157051	0.410256	0.490385	0.673077
53	CFM-ID in silico only	48	124	170	209		53	CFM-ID in silico only	0.153846	0.397436	0.544872	0.669872
54	MS-FINDER+MAGMa(+) in silico Voting/consensus	44	106	135	182		54	MS-FINDER+MAGMa(+) in silico Voting/consensus	0.141026	0.339744	0.432692	0.583333
55	MetFrag+MS-FINDER in silico Voting/consensus	42	119	143	178		55	MetFrag+MS-FINDER in silico Voting/consensus	0.134615	0.38141	0.458333	0.570513
56	MS-FINDER in silico only	32	56	117	145		56	MS-FINDER in silico only	0.102564	0.179487	0.375	0.464744
57	Randomize	4	13	27	46		57	Randomize	0.0128205	0.0416667	0.0865385	0.147436

## Sheet: ChallengeSetOverview_1
	CASMI validation data set: combinatorial modelling							CASMI validation data set: combinatorial modelling
	208 MS/MS spectra							208 MS/MS spectra
	Counts per model are presented							Percentage per model are presented
	Date: February 13th 2017							Date: February 13th 2017
	software: comparative analysis v 0.1.2.							software: comparative analysis v 0.1.2.
	weights: top hit							weights: top hit
#	Tools	Top hit	Top 5	Top 10	Top 20	Empty	#	Tools	Top hit	Top 5	Top 10	Top 20
1	MetFrag+CFM-ID+DB+MS/MS Voting/consensus	182	192	197	202		1	MetFrag+CFM-ID+DB+MS/MS Voting/consensus	0.875	0.923077	0.947115	0.971154
2	CFM-ID+MAGMa(+)+DB+MS/MS Voting/consensus	182	192	196	202		2	CFM-ID+MAGMa(+)+DB+MS/MS Voting/consensus	0.875	0.923077	0.942308	0.971154
3	CFM-ID+ID_sorted + DB + MS/MS Voting/consensus	181	195	201	204		3	CFM-ID+ID_sorted + DB + MS/MS Voting/consensus	0.870192	0.9375	0.966346	0.980769
4	CFM-ID+ID_sorted +MAGMa(+)+ DB + MS/MS Voting/consensus	181	194	200	205		4	CFM-ID+ID_sorted +MAGMa(+)+ DB + MS/MS Voting/consensus	0.870192	0.932692	0.961538	0.985577
5	CFM-ID+ID_sorted +MAGMa(+)+MetFrag+ DB + MS/MS Voting/consensus	180	194	200	204		5	CFM-ID+ID_sorted +MAGMa(+)+MetFrag+ DB + MS/MS Voting/consensus	0.865385	0.932692	0.961538	0.980769
6	CFM-ID+DB+MS/MS	180	193	199	201		6	CFM-ID+DB+MS/MS	0.865385	0.927885	0.956731	0.966346
7	MetFrag+CFM-ID+MAGMa(+)+DB+MS/MS Voting/consensus	180	191	196	201		7	MetFrag+CFM-ID+MAGMa(+)+DB+MS/MS Voting/consensus	0.865385	0.918269	0.942308	0.966346
8	MAGMa(+)+ID_sorted + DB + MS/MS Voting/consensus	180	190	196	200		8	MAGMa(+)+ID_sorted + DB + MS/MS Voting/consensus	0.865385	0.913462	0.942308	0.961538
9	MetFrag+MAGMa(+)+DB+MS/MS Voting/consensus	180	188	194	198		9	MetFrag+MAGMa(+)+DB+MS/MS Voting/consensus	0.865385	0.903846	0.932692	0.951923
10	MAGMa(+)+DB+MS/MS	180	188	192	198		10	MAGMa(+)+DB+MS/MS	0.865385	0.903846	0.923077	0.951923
11	CFM-ID+ID_sorted +MAGMa(+)+MetFrag+MS-FINDER+ DB + MS/MS Voting/consensus	176	192	200	203		11	CFM-ID+ID_sorted +MAGMa(+)+MetFrag+MS-FINDER+ DB + MS/MS Voting/consensus	0.846154	0.923077	0.961538	0.975962
12	MS-FINDER+CFM-ID+MAGMa(+)+DB+MS/MS Voting/consensus	175	189	196	201		12	MS-FINDER+CFM-ID+MAGMa(+)+DB+MS/MS Voting/consensus	0.841346	0.908654	0.942308	0.966346
13	MetFrag+MS-FINDER+CFM-ID+DB+MS/MS Voting/consensus	175	189	194	200		13	MetFrag+MS-FINDER+CFM-ID+DB+MS/MS Voting/consensus	0.841346	0.908654	0.932692	0.961538
14	MetFrag+MS-FINDER+CFM-ID+MAGMa(+)+DB+MS/MS Voting/consensus	175	189	193	200		14	MetFrag+MS-FINDER+CFM-ID+MAGMa(+)+DB+MS/MS Voting/consensus	0.841346	0.908654	0.927885	0.961538
15	MetFrag+MS-FINDER+MAGMa(+)+DB+MS/MS Voting/consensus	175	186	190	197		15	MetFrag+MS-FINDER+MAGMa(+)+DB+MS/MS Voting/consensus	0.841346	0.894231	0.913462	0.947115
16	MS-FINDER+MAGMa(+)+DB+MS/MS Voting/consensus	175	185	190	195		16	MS-FINDER+MAGMa(+)+DB+MS/MS Voting/consensus	0.841346	0.889423	0.913462	0.9375
17	ID-sorted+DB+MS/MS	174	195	198	204		17	ID-sorted+DB+MS/MS	0.836538	0.9375	0.951923	0.980769
18	MetFrag+ID_sorted + DB + MS/MS Voting/consensus	174	193	199	202		18	MetFrag+ID_sorted + DB + MS/MS Voting/consensus	0.836538	0.927885	0.956731	0.971154
19	MS-FINDER+CFM-ID+DB+MS/MS Voting/consensus	174	189	195	200		19	MS-FINDER+CFM-ID+DB+MS/MS Voting/consensus	0.836538	0.908654	0.9375	0.961538
20	MetFrag+DB+MS/MS	174	189	192	197		20	MetFrag+DB+MS/MS	0.836538	0.908654	0.923077	0.947115
21	MS-FINDER+ID_sorted + DB + MS/MS Voting/consensus	174	188	191	198		21	MS-FINDER+ID_sorted + DB + MS/MS Voting/consensus	0.836538	0.903846	0.918269	0.951923
22	MetFrag+MS-FINDER+DB+MS/MS Voting/consensus	174	187	190	197		22	MetFrag+MS-FINDER+DB+MS/MS Voting/consensus	0.836538	0.899038	0.913462	0.947115
23	MS-FINDER+DB+MS/MS	174	184	185	191		23	MS-FINDER+DB+MS/MS	0.836538	0.884615	0.889423	0.918269
24	CFM-ID+MAGMa(+)+DB Voting/consensus	155	184	190	199		24	CFM-ID+MAGMa(+)+DB Voting/consensus	0.745192	0.884615	0.913462	0.956731
25	MetFrag+CFM-ID+DB Voting/consensus	153	186	194	200		25	MetFrag+CFM-ID+DB Voting/consensus	0.735577	0.894231	0.932692	0.961538
26	MetFrag+CFM-ID+MAGMa(+)+DB Voting/consensus	152	185	192	199		26	MetFrag+CFM-ID+MAGMa(+)+DB Voting/consensus	0.730769	0.889423	0.923077	0.956731
27	CFM-ID+DB	151	184	192	198		27	CFM-ID+DB	0.725962	0.884615	0.923077	0.951923
28	MS-FINDER+CFM-ID+MAGMa(+)+DB Voting/consensus	151	180	192	198		28	MS-FINDER+CFM-ID+MAGMa(+)+DB Voting/consensus	0.725962	0.865385	0.923077	0.951923
29	MetFrag+MS-FINDER+CFM-ID+DB Voting/consensus	151	180	190	198		29	MetFrag+MS-FINDER+CFM-ID+DB Voting/consensus	0.725962	0.865385	0.913462	0.951923
30	MetFrag+MAGMa(+)+DB Voting/consensus	150	181	189	194		30	MetFrag+MAGMa(+)+DB Voting/consensus	0.721154	0.870192	0.908654	0.932692
31	MetFrag+MS-FINDER+MAGMa(+)+DB Voting/consensus	150	178	185	193		31	MetFrag+MS-FINDER+MAGMa(+)+DB Voting/consensus	0.721154	0.855769	0.889423	0.927885
32	MS-FINDER+MAGMa(+)+DB Voting/consensus	150	174	183	191		32	MS-FINDER+MAGMa(+)+DB Voting/consensus	0.721154	0.836538	0.879808	0.918269
33	MAGMa(+)+DB	149	180	185	193		33	MAGMa(+)+DB	0.716346	0.865385	0.889423	0.927885
34	MS-FINDER+CFM-ID+DB Voting/consensus	149	179	189	198		34	MS-FINDER+CFM-ID+DB Voting/consensus	0.716346	0.860577	0.908654	0.951923
35	MS-FINDER+DB	148	173	178	186		35	MS-FINDER+DB	0.711538	0.831731	0.855769	0.894231
36	MetFrag+DB	147	185	188	194		36	MetFrag+DB	0.706731	0.889423	0.903846	0.932692
37	MetFrag+MS-FINDER+DB Voting/consensus	147	178	184	193		37	MetFrag+MS-FINDER+DB Voting/consensus	0.706731	0.855769	0.884615	0.927885
38	ID_SORTED+DB	134	188	194	202		38	ID_SORTED+DB	0.644231	0.903846	0.932692	0.971154
39	Randomize+DB+MS/MS	123	184	189	197		39	Randomize+DB+MS/MS	0.591346	0.884615	0.908654	0.947115
40	Randomize+DB	119	176	180	189		40	Randomize+DB	0.572115	0.846154	0.865385	0.908654
41	ID-sorted	106	169	177	186		41	ID-sorted	0.509615	0.8125	0.850962	0.894231
42	MetFrag in silico only	53	92	111	137		42	MetFrag in silico only	0.254808	0.442308	0.533654	0.658654
43	MetFrag+MS-FINDER+CFM-ID in silico Voting/consensus	47	95	129	151		43	MetFrag+MS-FINDER+CFM-ID in silico Voting/consensus	0.225962	0.456731	0.620192	0.725962
44	MetFrag+MS-FINDER+CFM-ID+MAGMa(+) in silico Voting/consensus	46	97	128	151		44	MetFrag+MS-FINDER+CFM-ID+MAGMa(+) in silico Voting/consensus	0.221154	0.466346	0.615385	0.725962
45	MetFrag+CFM-ID+MAGMa(+) in silico Voting/consensus	43	103	126	152		45	MetFrag+CFM-ID+MAGMa(+) in silico Voting/consensus	0.206731	0.495192	0.605769	0.730769
46	MetFrag+CFM-ID in silico Voting/consensus	40	101	128	153		46	MetFrag+CFM-ID in silico Voting/consensus	0.192308	0.485577	0.615385	0.735577
47	MetFrag+MAGMa(+) in silico Voting/consensus	39	91	111	129		47	MetFrag+MAGMa(+) in silico Voting/consensus	0.1875	0.4375	0.533654	0.620192
48	MetFrag+MS-FINDER+MAGMa(+) in silico Voting/consensus	38	79	114	136		48	MetFrag+MS-FINDER+MAGMa(+) in silico Voting/consensus	0.182692	0.379808	0.548077	0.653846
49	MS-FINDER+CFM-ID+MAGMa(+) in silicoVoting/consensus	35	95	128	147		49	MS-FINDER+CFM-ID+MAGMa(+) in silicoVoting/consensus	0.168269	0.456731	0.615385	0.706731
50	CFM-ID+MAGMa(+) in silico Voting/consensus	35	94	125	150		50	CFM-ID+MAGMa(+) in silico Voting/consensus	0.168269	0.451923	0.600962	0.721154
51	MetFrag+MS-FINDER in silico Voting/consensus	32	76	102	126		51	MetFrag+MS-FINDER in silico Voting/consensus	0.153846	0.365385	0.490385	0.605769
52	MS-FINDER+MAGMa(+) in silico Voting/consensus	31	68	94	118		52	MS-FINDER+MAGMa(+) in silico Voting/consensus	0.149038	0.326923	0.451923	0.567308
53	MS-FINDER+CFM-ID in silicoVoting/consensus	30	77	108	138		53	MS-FINDER+CFM-ID in silicoVoting/consensus	0.144231	0.370192	0.519231	0.663462
54	CFM-ID in silico only	29	76	104	122		54	CFM-ID in silico only	0.139423	0.365385	0.5	0.586538
55	MAGMa+ in silico only	29	72	98	117		55	MAGMa+ in silico only	0.139423	0.346154	0.471154	0.5625
56	MS-FINDER in silico only	23	57	79	93		56	MS-FINDER in silico only	0.110577	0.274038	0.379808	0.447115
57	Randomize	20	27	28	121		57	Randomize	0.0961538	0.129808	0.134615	0.581731
58	CFM-ID in silico only (Jaccard score)	37	96	112	137		58	CFM-ID in silico only (Jaccard score)	0.177885	0.461538	0.538462	0.658654

## Sheet: ChallengeSetOverview_2
	CASMI validation data set: combinatorial modelling							CASMI validation data set: combinatorial modelling
	208 MS/MS spectra							208 MS/MS spectra
	Counts per model are presented							Percentage per model are presented
	Date: February 13th 2017							Date: February 13th 2017
	software: comparative analysis v 0.1.2.							software: comparative analysis v 0.1.2.
	weights: top 5							weights: top 5
#	Tools	Top hit	Top 5	Top 10	Top 20	empty	#	Tools	Top hit	Top 5	Top 10	Top 20
1	MetFrag+CFM-ID+DB+MS/MS Voting/consensus	182	192	198	202		1	MetFrag+CFM-ID+DB+MS/MS Voting/consensus	0.875	0.923077	0.951923	0.971154
2	CFM-ID+ID_sorted + DB + MS/MS Voting/consensus	181	195	201	204		2	CFM-ID+ID_sorted + DB + MS/MS Voting/consensus	0.870192	0.9375	0.966346	0.980769
3	CFM-ID+ID_sorted +MAGMa(+)+ DB + MS/MS Voting/consensus	180	195	200	205		3	CFM-ID+ID_sorted +MAGMa(+)+ DB + MS/MS Voting/consensus	0.865385	0.9375	0.961538	0.985577
4	CFM-ID+ID_sorted +MAGMa(+)+MetFrag+ DB + MS/MS Voting/consensus	180	194	200	204		4	CFM-ID+ID_sorted +MAGMa(+)+MetFrag+ DB + MS/MS Voting/consensus	0.865385	0.932692	0.961538	0.980769
5	CFM-ID+DB+MS/MS	180	193	199	201		5	CFM-ID+DB+MS/MS	0.865385	0.927885	0.956731	0.966346
6	MAGMa(+)+ID_sorted + DB + MS/MS Voting/consensus	180	192	197	200		6	MAGMa(+)+ID_sorted + DB + MS/MS Voting/consensus	0.865385	0.923077	0.947115	0.961538
7	CFM-ID+MAGMa(+)+DB+MS/MS Voting/consensus	180	192	195	202		7	CFM-ID+MAGMa(+)+DB+MS/MS Voting/consensus	0.865385	0.923077	0.9375	0.971154
8	MetFrag+CFM-ID+MAGMa(+)+DB+MS/MS Voting/consensus	180	191	196	201		8	MetFrag+CFM-ID+MAGMa(+)+DB+MS/MS Voting/consensus	0.865385	0.918269	0.942308	0.966346
9	MetFrag+MAGMa(+)+DB+MS/MS Voting/consensus	180	188	194	198		9	MetFrag+MAGMa(+)+DB+MS/MS Voting/consensus	0.865385	0.903846	0.932692	0.951923
10	MAGMa(+)+DB+MS/MS	180	188	192	198		10	MAGMa(+)+DB+MS/MS	0.865385	0.903846	0.923077	0.951923
11	CFM-ID+ID_sorted +MAGMa(+)+MetFrag+MS-FINDER+ DB + MS/MS Voting/consensus	176	192	200	203		11	CFM-ID+ID_sorted +MAGMa(+)+MetFrag+MS-FINDER+ DB + MS/MS Voting/consensus	0.846154	0.923077	0.961538	0.975962
12	MS-FINDER+CFM-ID+MAGMa(+)+DB+MS/MS Voting/consensus	175	189	196	201		12	MS-FINDER+CFM-ID+MAGMa(+)+DB+MS/MS Voting/consensus	0.841346	0.908654	0.942308	0.966346
13	MetFrag+MS-FINDER+CFM-ID+DB+MS/MS Voting/consensus	175	189	195	200		13	MetFrag+MS-FINDER+CFM-ID+DB+MS/MS Voting/consensus	0.841346	0.908654	0.9375	0.961538
14	MetFrag+MS-FINDER+CFM-ID+MAGMa(+)+DB+MS/MS Voting/consensus	175	189	194	200		14	MetFrag+MS-FINDER+CFM-ID+MAGMa(+)+DB+MS/MS Voting/consensus	0.841346	0.908654	0.932692	0.961538
15	MS-FINDER+ID_sorted + DB + MS/MS Voting/consensus	175	189	192	199		15	MS-FINDER+ID_sorted + DB + MS/MS Voting/consensus	0.841346	0.908654	0.923077	0.956731
16	MetFrag+MS-FINDER+MAGMa(+)+DB+MS/MS Voting/consensus	175	186	191	197		16	MetFrag+MS-FINDER+MAGMa(+)+DB+MS/MS Voting/consensus	0.841346	0.894231	0.918269	0.947115
17	MS-FINDER+MAGMa(+)+DB+MS/MS Voting/consensus	175	185	190	195		17	MS-FINDER+MAGMa(+)+DB+MS/MS Voting/consensus	0.841346	0.889423	0.913462	0.9375
18	ID_SORTED+DB+MS/MS	174	195	198	204		18	ID_SORTED+DB+MS/MS	0.836538	0.9375	0.951923	0.980769
19	MetFrag+ID_sorted + DB + MS/MS Voting/consensus	174	194	199	203		19	MetFrag+ID_sorted + DB + MS/MS Voting/consensus	0.836538	0.932692	0.956731	0.975962
20	MS-FINDER+CFM-ID+DB+MS/MS Voting/consensus	174	189	195	201		20	MS-FINDER+CFM-ID+DB+MS/MS Voting/consensus	0.836538	0.908654	0.9375	0.966346
21	MetFrag+DB+MS/MS	174	189	192	197		21	MetFrag+DB+MS/MS	0.836538	0.908654	0.923077	0.947115
22	MetFrag+MS-FINDER+DB+MS/MS Voting/consensus	174	187	190	197		22	MetFrag+MS-FINDER+DB+MS/MS Voting/consensus	0.836538	0.899038	0.913462	0.947115
23	MS-FINDER+DB+MS/MS	174	184	185	191		23	MS-FINDER+DB+MS/MS	0.836538	0.884615	0.889423	0.918269
24	MetFrag+CFM-ID+DB Voting/consensus	153	186	195	200		24	MetFrag+CFM-ID+DB Voting/consensus	0.735577	0.894231	0.9375	0.961538
25	MetFrag+CFM-ID+MAGMa(+)+DB Voting/consensus	152	185	192	198		25	MetFrag+CFM-ID+MAGMa(+)+DB Voting/consensus	0.730769	0.889423	0.923077	0.951923
26	CFM-ID+DB	151	183	191	197		26	CFM-ID+DB	0.725962	0.879808	0.918269	0.947115
27	MetFrag+MS-FINDER+CFM-ID+DB Voting/consensus	151	180	192	198		27	MetFrag+MS-FINDER+CFM-ID+DB Voting/consensus	0.725962	0.865385	0.923077	0.951923
28	MS-FINDER+CFM-ID+MAGMa(+)+DB Voting/consensus	151	180	192	197		28	MS-FINDER+CFM-ID+MAGMa(+)+DB Voting/consensus	0.725962	0.865385	0.923077	0.947115
29	CFM-ID+MAGMa(+)+DB Voting/consensus	150	184	189	199		29	CFM-ID+MAGMa(+)+DB Voting/consensus	0.721154	0.884615	0.908654	0.956731
30	MetFrag+MAGMa(+)+DB Voting/consensus	150	181	189	194		30	MetFrag+MAGMa(+)+DB Voting/consensus	0.721154	0.870192	0.908654	0.932692
31	MetFrag+MS-FINDER+MAGMa(+)+DB Voting/consensus	150	178	186	193		31	MetFrag+MS-FINDER+MAGMa(+)+DB Voting/consensus	0.721154	0.855769	0.894231	0.927885
32	MS-FINDER+MAGMa(+)+DB Voting/consensus	150	174	183	191		32	MS-FINDER+MAGMa(+)+DB Voting/consensus	0.721154	0.836538	0.879808	0.918269
33	MAGMa(+)+DB	149	180	185	193		33	MAGMa(+)+DB	0.716346	0.865385	0.889423	0.927885
34	MS-FINDER+CFM-ID+DB Voting/consensus	149	179	189	199		34	MS-FINDER+CFM-ID+DB Voting/consensus	0.716346	0.860577	0.908654	0.956731
35	MS-FINDER+DB	148	173	178	186		35	MS-FINDER+DB	0.711538	0.831731	0.855769	0.894231
36	MetFrag+DB	147	185	188	194		36	MetFrag+DB	0.706731	0.889423	0.903846	0.932692
37	MetFrag+MS-FINDER+DB Voting/consensus	147	178	184	193		37	MetFrag+MS-FINDER+DB Voting/consensus	0.706731	0.855769	0.884615	0.927885
38	ID_SORTED+DB	134	188	194	202		38	ID_SORTED+DB	0.644231	0.903846	0.932692	0.971154
39	Randomize+DB+MS/MS	123	184	189	197		39	Randomize+DB+MS/MS	0.591346	0.884615	0.908654	0.947115
40	Randomize+DB	119	176	180	189		40	Randomize+DB	0.572115	0.846154	0.865385	0.908654
41	ID_SORTED	106	169	177	186		41	ID_SORTED	0.509615	0.8125	0.850962	0.894231
42	MetFrag in silico	53	92	111	137		42	MetFrag in silico	0.254808	0.442308	0.533654	0.658654
43	MetFrag+MS-FINDER+CFM-ID in silico Voting/consensus	51	95	129	151		43	MetFrag+MS-FINDER+CFM-ID in silico Voting/consensus	0.245192	0.456731	0.620192	0.725962
44	MetFrag+MS-FINDER+CFM-ID+MAGMa(+) in silico Voting/consensus	46	98	129	152		44	MetFrag+MS-FINDER+CFM-ID+MAGMa(+) in silico Voting/consensus	0.221154	0.471154	0.620192	0.730769
45	MetFrag+CFM-ID+MAGMa(+) in silico Voting/consensus	43	103	126	150		45	MetFrag+CFM-ID+MAGMa(+) in silico Voting/consensus	0.206731	0.495192	0.605769	0.721154
46	MetFrag+CFM-ID in silico Voting/consensus	40	101	128	152		46	MetFrag+CFM-ID in silico Voting/consensus	0.192308	0.485577	0.615385	0.730769
47	CFM-ID+MAGMa(+) in silico Voting/consensus	39	93	123	150		47	CFM-ID+MAGMa(+) in silico Voting/consensus	0.1875	0.447115	0.591346	0.721154
48	MetFrag+MAGMa(+) in silico Voting/consensus	39	90	111	128		48	MetFrag+MAGMa(+) in silico Voting/consensus	0.1875	0.432692	0.533654	0.615385
49	MetFrag+MS-FINDER+MAGMa(+) in silico Voting/consensus	37	79	115	138		49	MetFrag+MS-FINDER+MAGMa(+) in silico Voting/consensus	0.177885	0.379808	0.552885	0.663462
50	MS-FINDER+CFM-ID+MAGMa(+) in silicoVoting/consensus	34	96	127	147		50	MS-FINDER+CFM-ID+MAGMa(+) in silicoVoting/consensus	0.163462	0.461538	0.610577	0.706731
51	MetFrag+MS-FINDER in silico Voting/consensus	33	75	103	126		51	MetFrag+MS-FINDER in silico Voting/consensus	0.158654	0.360577	0.495192	0.605769
52	MS-FINDER+MAGMa(+) in silico Voting/consensus	32	67	95	118		52	MS-FINDER+MAGMa(+) in silico Voting/consensus	0.153846	0.322115	0.456731	0.567308
53	MS-FINDER+CFM-ID in silicoVoting/consensus	30	76	110	139		53	MS-FINDER+CFM-ID in silicoVoting/consensus	0.144231	0.365385	0.528846	0.668269
54	CFM-ID in silico	29	76	104	122		54	CFM-ID in silico	0.139423	0.365385	0.5	0.586538
55	MAGMa(+) in silico	28	72	98	117		55	MAGMa+ in silico	0.134615	0.346154	0.471154	0.5625
56	MS-FINDER in silico	23	57	79	93		56	MS-FINDER in silico	0.110577	0.274038	0.379808	0.447115
57	Randomize	20	27	28	121		57	Randomize	0.0961538	0.129808	0.134615	0.581731
58	CFM-ID in silico only (Jaccard score)	37	96	112	137		58	CFM-ID in silico only (Jaccard score)	0.177885	0.461538	0.538462	0.658654

## Sheet: ChallengeSetOverview_3
	CASMI validation data set: combinatorial modelling							CASMI validation data set: combinatorial modelling
	208 MS/MS spectra							208 MS/MS spectra
	Counts per model are presented							Percentage per model are presented
	Date: February 13th 2017							Date: February 13th 2017
	software: comparative analysis v 0.1.2.							software: comparative analysis v 0.1.2.
	weights: top 10 (chosen cut off)							weights: top 10
#	Tools	Top hit	Top 5	Top 10	Top 20	empty	#	Tools	Top hit	Top 5	Top 10	Top 20
1	CFM-ID+ID_sorted + DB + MS/MS Voting/consensus	181	194	201	204		1	CFM-ID+ID_sorted + DB + MS/MS Voting/consensus	0.870192	0.932692	0.966346	0.980769
2	CFM-ID+ID_sorted +MAGMa(+)+ DB + MS/MS Voting/consensus	180	195	200	205		2	CFM-ID+ID_sorted +MAGMa(+)+ DB + MS/MS Voting/consensus	0.865385	0.9375	0.961538	0.985577
3	CFM-ID+ID_sorted +MAGMa(+)+MetFrag+ DB + MS/MS Voting/consensus	180	194	200	204		3	CFM-ID+ID_sorted +MAGMa(+)+MetFrag+ DB + MS/MS Voting/consensus	0.865385	0.932692	0.961538	0.980769
4	CFM-ID+DB+MS/MS	180	193	199	201		4	CFM-ID+DB+MS/MS	0.865385	0.927885	0.956731	0.966346
5	MAGMa(+)+ID_sorted + DB + MS/MS Voting/consensus	180	193	197	201		5	MAGMa(+)+ID_sorted + DB + MS/MS Voting/consensus	0.865385	0.927885	0.947115	0.966346
6	CFM-ID+MAGMa(+)+DB+MS/MS Voting/consensus	180	192	195	202		6	CFM-ID+MAGMa(+)+DB+MS/MS Voting/consensus	0.865385	0.923077	0.9375	0.971154
7	MetFrag+MAGMa(+)+DB+MS/MS Voting/consensus	180	188	194	198		7	MetFrag+MAGMa(+)+DB+MS/MS Voting/consensus	0.865385	0.903846	0.932692	0.951923
8	MAGMa(+)+DB+MS/MS	180	188	192	198		8	MAGMa(+)+DB+MS/MS	0.865385	0.903846	0.923077	0.951923
9	MetFrag+CFM-ID+MAGMa(+)+DB+MS/MS Voting/consensus	179	190	196	201		9	MetFrag+CFM-ID+MAGMa(+)+DB+MS/MS Voting/consensus	0.860577	0.913462	0.942308	0.966346
10	MetFrag+CFM-ID+DB+MS/MS Voting/consensus	178	192	199	203		10	MetFrag+CFM-ID+DB+MS/MS Voting/consensus	0.855769	0.923077	0.956731	0.975962
11	CFM-ID+ID_sorted +MAGMa(+)+MetFrag+MS-FINDER+ DB + MS/MS Voting/consensus	175	191	200	203		11	CFM-ID+ID_sorted +MAGMa(+)+MetFrag+MS-FINDER+ DB + MS/MS Voting/consensus	0.841346	0.918269	0.961538	0.975962
12	MetFrag+MS-FINDER+CFM-ID+DB+MS/MS Voting/consensus	175	189	194	200		12	MetFrag+MS-FINDER+CFM-ID+DB+MS/MS Voting/consensus	0.841346	0.908654	0.932692	0.961538
13	MetFrag+MS-FINDER+CFM-ID+MAGMa(+)+DB+MS/MS Voting/consensus	175	189	194	200		13	MetFrag+MS-FINDER+CFM-ID+MAGMa(+)+DB+MS/MS Voting/consensus	0.841346	0.908654	0.932692	0.961538
14	MS-FINDER+ID_sorted + DB + MS/MS Voting/consensus	175	189	194	199		14	MS-FINDER+ID_sorted + DB + MS/MS Voting/consensus	0.841346	0.908654	0.932692	0.956731
15	MS-FINDER+CFM-ID+MAGMa(+)+DB+MS/MS Voting/consensus	175	188	196	201		15	MS-FINDER+CFM-ID+MAGMa(+)+DB+MS/MS Voting/consensus	0.841346	0.903846	0.942308	0.966346
16	MetFrag+MS-FINDER+MAGMa(+)+DB+MS/MS Voting/consensus	175	186	191	197		16	MetFrag+MS-FINDER+MAGMa(+)+DB+MS/MS Voting/consensus	0.841346	0.894231	0.918269	0.947115
17	MS-FINDER+MAGMa(+)+DB+MS/MS Voting/consensus	175	185	190	195		17	MS-FINDER+MAGMa(+)+DB+MS/MS Voting/consensus	0.841346	0.889423	0.913462	0.9375
18	ID_SORTED+DB+MS/MS	174	195	198	204		18	ID_SORTED+DB+MS/MS	0.836538	0.9375	0.951923	0.980769
19	MetFrag+ID_sorted + DB + MS/MS Voting/consensus	174	194	199	203		19	MetFrag+ID_sorted + DB + MS/MS Voting/consensus	0.836538	0.932692	0.956731	0.975962
20	MS-FINDER+CFM-ID+DB+MS/MS Voting/consensus	174	189	195	201		20	MS-FINDER+CFM-ID+DB+MS/MS Voting/consensus	0.836538	0.908654	0.9375	0.966346
21	MetFrag+DB+MS/MS	174	189	192	197		21	MetFrag+DB+MS/MS	0.836538	0.908654	0.923077	0.947115
22	MetFrag+MS-FINDER+DB+MS/MS Voting/consensus	174	187	190	197		22	MetFrag+MS-FINDER+DB+MS/MS Voting/consensus	0.836538	0.899038	0.913462	0.947115
23	MS-FINDER+DB+MS/MS	174	184	185	191		23	MS-FINDER+DB+MS/MS	0.836538	0.884615	0.889423	0.918269
24	MetFrag+CFM-ID+MAGMa(+)+DB Voting/consensus	151	184	192	198		24	MetFrag+CFM-ID+MAGMa(+)+DB Voting/consensus	0.725962	0.884615	0.923077	0.951923
25	CFM-ID+DB	151	183	191	197		25	CFM-ID+DB	0.725962	0.879808	0.918269	0.947115
26	MetFrag+MS-FINDER+CFM-ID+DB Voting/consensus	151	180	191	198		26	MetFrag+MS-FINDER+CFM-ID+DB Voting/consensus	0.725962	0.865385	0.918269	0.951923
27	MS-FINDER+CFM-ID+MAGMa(+)+DB Voting/consensus	151	179	191	198		27	MS-FINDER+CFM-ID+MAGMa(+)+DB Voting/consensus	0.725962	0.860577	0.918269	0.951923
28	CFM-ID+MAGMa(+)+DB Voting/consensus	150	184	189	199		28	CFM-ID+MAGMa(+)+DB Voting/consensus	0.721154	0.884615	0.908654	0.956731
29	MetFrag+MAGMa(+)+DB Voting/consensus	150	181	189	194		29	MetFrag+MAGMa(+)+DB Voting/consensus	0.721154	0.870192	0.908654	0.932692
30	MetFrag+MS-FINDER+MAGMa(+)+DB Voting/consensus	150	178	186	193		30	MetFrag+MS-FINDER+MAGMa(+)+DB Voting/consensus	0.721154	0.855769	0.894231	0.927885
31	MS-FINDER+MAGMa(+)+DB Voting/consensus	150	174	183	191		31	MS-FINDER+MAGMa(+)+DB Voting/consensus	0.721154	0.836538	0.879808	0.918269
32	MetFrag+CFM-ID+DB Voting/consensus	149	186	196	201		32	MetFrag+CFM-ID+DB Voting/consensus	0.716346	0.894231	0.942308	0.966346
33	MAGMa(+)+DB	149	180	185	193		33	MAGMa(+)+DB	0.716346	0.865385	0.889423	0.927885
34	MS-FINDER+CFM-ID+DB Voting/consensus	149	179	189	199		34	MS-FINDER+CFM-ID+DB Voting/consensus	0.716346	0.860577	0.908654	0.956731
35	MS-FINDER+DB	148	173	178	186		35	MS-FINDER+DB	0.711538	0.831731	0.855769	0.894231
36	MetFrag+DB	147	185	188	194		36	MetFrag+DB	0.706731	0.889423	0.903846	0.932692
37	MetFrag+MS-FINDER+DB Voting/consensus	147	178	184	193		37	MetFrag+MS-FINDER+DB Voting/consensus	0.706731	0.855769	0.884615	0.927885
38	ID_SORTED+DB	134	188	194	202		38	ID_SORTED+DB	0.644231	0.903846	0.932692	0.971154
39	Randomize+DB+MS/MS	123	184	189	197		39	Randomize+DB+MS/MS	0.591346	0.884615	0.908654	0.947115
40	Randomize+DB	119	176	180	189		40	Randomize+DB	0.572115	0.846154	0.865385	0.908654
41	ID_SORTED	106	169	177	186		41	ID_SORTED	0.509615	0.8125	0.850962	0.894231
42	MetFrag in silico	53	92	111	137		42	MetFrag in silico	0.254808	0.442308	0.533654	0.658654
43	MetFrag+MS-FINDER+CFM-ID in silico Voting/consensus	51	95	129	151		43	MetFrag+MS-FINDER+CFM-ID in silico Voting/consensus	0.245192	0.456731	0.620192	0.725962
44	MetFrag+CFM-ID in silico Voting/consensus	47	102	129	153		44	MetFrag+CFM-ID in silico Voting/consensus	0.225962	0.490385	0.620192	0.735577
45	MetFrag+MS-FINDER+CFM-ID+MAGMa(+) in silico Voting/consensus	46	97	128	152		45	MetFrag+MS-FINDER+CFM-ID+MAGMa(+) in silico Voting/consensus	0.221154	0.466346	0.615385	0.730769
46	MetFrag+CFM-ID+MAGMa(+) in silico Voting/consensus	42	104	126	150		46	MetFrag+CFM-ID+MAGMa(+) in silico Voting/consensus	0.201923	0.5	0.605769	0.721154
47	CFM-ID+MAGMa(+) in silico Voting/consensus	39	94	123	148		47	CFM-ID+MAGMa(+) in silico Voting/consensus	0.1875	0.451923	0.591346	0.711538
48	MetFrag+MAGMa(+) in silico Voting/consensus	39	90	111	128		48	MetFrag+MAGMa(+) in silico Voting/consensus	0.1875	0.432692	0.533654	0.615385
49	MetFrag+MS-FINDER+MAGMa(+) in silico Voting/consensus	38	79	117	138		49	MetFrag+MS-FINDER+MAGMa(+) in silico Voting/consensus	0.182692	0.379808	0.5625	0.663462
50	MS-FINDER+CFM-ID+MAGMa(+) in silicoVoting/consensus	34	97	127	147		50	MS-FINDER+CFM-ID+MAGMa(+) in silicoVoting/consensus	0.163462	0.466346	0.610577	0.706731
51	MetFrag+MS-FINDER in silico Voting/consensus	33	76	103	125		51	MetFrag+MS-FINDER in silico Voting/consensus	0.158654	0.365385	0.495192	0.600962
52	MS-FINDER+MAGMa(+) in silico Voting/consensus	32	69	93	119		52	MS-FINDER+MAGMa(+) in silico Voting/consensus	0.153846	0.331731	0.447115	0.572115
53	MS-FINDER+CFM-ID in silicoVoting/consensus	30	76	110	139		53	MS-FINDER+CFM-ID in silicoVoting/consensus	0.144231	0.365385	0.528846	0.668269
54	CFM-ID in silico	29	76	104	122		54	CFM-ID in silico	0.139423	0.365385	0.5	0.586538
55	MAGMa(+) in silico	28	72	98	117		55	MAGMa+ in silico	0.134615	0.346154	0.471154	0.5625
56	MS-FINDER in silico	23	57	79	93		56	MS-FINDER in silico	0.110577	0.274038	0.379808	0.447115
57	Randomize	20	27	28	121		57	Randomize	0.0961538	0.129808	0.134615	0.581731
58	CFM-ID in silico only (Jaccard score)	37	96	112	137		58	CFM-ID in silico only (Jaccard score)	0.177885	0.461538	0.538462	0.658654

## Sheet: ChallengeSetOverview_4
	CASMI validation data set: combinatorial modelling							CASMI validation data set: combinatorial modelling
	208 MS/MS spectra							208 MS/MS spectra
	Counts per model are presented							Percentage per model are presented
	Date: February 13th 2017							Date: February 13th 2017
	software: comparative analysis v 0.1.2.							software: comparative analysis v 0.1.2.
	weights: top 20							weights: top 20
#	Tools	Top hit	Top 5	Top 10	Top 20	empty	#	Tools	Top hit	Top 5	Top 10	Top 20
1	MetFrag+CFM-ID+DB+MS/MS Voting/consensus	182	192	198	202		1	MetFrag+CFM-ID+DB+MS/MS Voting/consensus	0.875	0.923077	0.951923	0.971154
2	CFM-ID+ID_sorted + DB + MS/MS Voting/consensus	181	195	201	204		2	CFM-ID+ID_sorted + DB + MS/MS Voting/consensus	0.870192	0.9375	0.966346	0.980769
3	CFM-ID+ID_sorted +MAGMa(+)+ DB + MS/MS Voting/consensus	180	196	200	205		3	CFM-ID+ID_sorted +MAGMa(+)+ DB + MS/MS Voting/consensus	0.865385	0.942308	0.961538	0.985577
4	CFM-ID+ID_sorted +MAGMa(+)+MetFrag+ DB + MS/MS Voting/consensus	180	195	200	204		4	CFM-ID+ID_sorted +MAGMa(+)+MetFrag+ DB + MS/MS Voting/consensus	0.865385	0.9375	0.961538	0.980769
5	MAGMa(+)+ID_sorted + DB + MS/MS Voting/consensus	180	194	198	203		5	MAGMa(+)+ID_sorted + DB + MS/MS Voting/consensus	0.865385	0.932692	0.951923	0.975962
6	CFM-ID+DB+MS/MS	180	193	199	201		6	CFM-ID+DB+MS/MS	0.865385	0.927885	0.956731	0.966346
7	CFM-ID+MAGMa(+)+DB+MS/MS Voting/consensus	180	192	195	202		7	CFM-ID+MAGMa(+)+DB+MS/MS Voting/consensus	0.865385	0.923077	0.9375	0.971154
8	MetFrag+MAGMa(+)+DB+MS/MS Voting/consensus	180	188	194	198		8	MetFrag+MAGMa(+)+DB+MS/MS Voting/consensus	0.865385	0.903846	0.932692	0.951923
9	MAGMa(+)+DB+MS/MS	180	188	192	198		9	MAGMa(+)+DB+MS/MS	0.865385	0.903846	0.923077	0.951923
10	MetFrag+CFM-ID+MAGMa(+)+DB+MS/MS Voting/consensus	179	190	196	201		10	MetFrag+CFM-ID+MAGMa(+)+DB+MS/MS Voting/consensus	0.860577	0.913462	0.942308	0.966346
11	CFM-ID+ID_sorted +MAGMa(+)+MetFrag+MS-FINDER+ DB + MS/MS Voting/consensus	175	192	201	203		11	CFM-ID+ID_sorted +MAGMa(+)+MetFrag+MS-FINDER+ DB + MS/MS Voting/consensus	0.841346	0.923077	0.966346	0.975962
12	MS-FINDER+CFM-ID+MAGMa(+)+DB+MS/MS Voting/consensus	175	189	196	201		12	MS-FINDER+CFM-ID+MAGMa(+)+DB+MS/MS Voting/consensus	0.841346	0.908654	0.942308	0.966346
13	MS-FINDER+ID_sorted + DB + MS/MS Voting/consensus	175	189	195	199		13	MS-FINDER+ID_sorted + DB + MS/MS Voting/consensus	0.841346	0.908654	0.9375	0.956731
14	MetFrag+MS-FINDER+CFM-ID+DB+MS/MS Voting/consensus	175	189	194	200		14	MetFrag+MS-FINDER+CFM-ID+DB+MS/MS Voting/consensus	0.841346	0.908654	0.932692	0.961538
15	MetFrag+MS-FINDER+CFM-ID+MAGMa(+)+DB+MS/MS Voting/consensus	175	189	194	200		15	MetFrag+MS-FINDER+CFM-ID+MAGMa(+)+DB+MS/MS Voting/consensus	0.841346	0.908654	0.932692	0.961538
16	MetFrag+MS-FINDER+MAGMa(+)+DB+MS/MS Voting/consensus	175	186	191	197		16	MetFrag+MS-FINDER+MAGMa(+)+DB+MS/MS Voting/consensus	0.841346	0.894231	0.918269	0.947115
17	MS-FINDER+MAGMa(+)+DB+MS/MS Voting/consensus	175	185	190	195		17	MS-FINDER+MAGMa(+)+DB+MS/MS Voting/consensus	0.841346	0.889423	0.913462	0.9375
18	MetFrag+ID_sorted + DB + MS/MS Voting/consensus	174	195	200	203		18	MetFrag+ID_sorted + DB + MS/MS Voting/consensus	0.836538	0.9375	0.961538	0.975962
19	ID_SORTED+DB+MS/MS	174	195	198	204		19	ID_SORTED+DB+MS/MS	0.836538	0.9375	0.951923	0.980769
20	MS-FINDER+CFM-ID+DB+MS/MS Voting/consensus	174	189	195	201		20	MS-FINDER+CFM-ID+DB+MS/MS Voting/consensus	0.836538	0.908654	0.9375	0.966346
21	MetFrag+DB+MS/MS	174	189	192	197		21	MetFrag+DB+MS/MS	0.836538	0.908654	0.923077	0.947115
22	MetFrag+MS-FINDER+DB+MS/MS Voting/consensus	174	187	190	197		22	MetFrag+MS-FINDER+DB+MS/MS Voting/consensus	0.836538	0.899038	0.913462	0.947115
23	MS-FINDER+DB+MS/MS	174	184	185	191		23	MS-FINDER+DB+MS/MS	0.836538	0.884615	0.889423	0.918269
24	MetFrag+CFM-ID+DB Voting/consensus	153	186	195	200		24	MetFrag+CFM-ID+DB Voting/consensus	0.735577	0.894231	0.9375	0.961538
25	MetFrag+CFM-ID+MAGMa(+)+DB Voting/consensus	151	184	192	198		25	MetFrag+CFM-ID+MAGMa(+)+DB Voting/consensus	0.725962	0.884615	0.923077	0.951923
26	CFM-ID+DB	151	183	191	197		26	CFM-ID+DB	0.725962	0.879808	0.918269	0.947115
27	MetFrag+MS-FINDER+CFM-ID+DB Voting/consensus	151	180	191	198		27	MetFrag+MS-FINDER+CFM-ID+DB Voting/consensus	0.725962	0.865385	0.918269	0.951923
28	MS-FINDER+CFM-ID+MAGMa(+)+DB Voting/consensus	151	180	191	198		28	MS-FINDER+CFM-ID+MAGMa(+)+DB Voting/consensus	0.725962	0.865385	0.918269	0.951923
29	CFM-ID+MAGMa(+)+DB Voting/consensus	150	184	189	199		29	CFM-ID+MAGMa(+)+DB Voting/consensus	0.721154	0.884615	0.908654	0.956731
30	MetFrag+MAGMa(+)+DB Voting/consensus	150	181	189	194		30	MetFrag+MAGMa(+)+DB Voting/consensus	0.721154	0.870192	0.908654	0.932692
31	MetFrag+MS-FINDER+MAGMa(+)+DB Voting/consensus	150	178	186	193		31	MetFrag+MS-FINDER+MAGMa(+)+DB Voting/consensus	0.721154	0.855769	0.894231	0.927885
32	MS-FINDER+MAGMa(+)+DB Voting/consensus	150	174	183	191		32	MS-FINDER+MAGMa(+)+DB Voting/consensus	0.721154	0.836538	0.879808	0.918269
33	MAGMa(+)+DB	149	180	185	193		33	MAGMa(+)+DB	0.716346	0.865385	0.889423	0.927885
34	MS-FINDER+CFM-ID+DB Voting/consensus	149	179	189	199		34	MS-FINDER+CFM-ID+DB Voting/consensus	0.716346	0.860577	0.908654	0.956731
35	MS-FINDER+DB	148	173	178	186		35	MS-FINDER+DB	0.711538	0.831731	0.855769	0.894231
36	MetFrag+DB	147	185	188	194		36	MetFrag+DB	0.706731	0.889423	0.903846	0.932692
37	MetFrag+MS-FINDER+DB Voting/consensus	147	178	184	193		37	MetFrag+MS-FINDER+DB Voting/consensus	0.706731	0.855769	0.884615	0.927885
38	ID_SORTED+DB	134	188	194	202		38	ID_SORTED+DB	0.644231	0.903846	0.932692	0.971154
39	Randomize+DB+MS/MS	123	184	189	197		39	Randomize+DB+MS/MS	0.591346	0.884615	0.908654	0.947115
40	Randomize+DB	119	176	180	189		40	Randomize+DB	0.572115	0.846154	0.865385	0.908654
41	ID_SORTED	106	169	177	186		41	ID_SORTED	0.509615	0.8125	0.850962	0.894231
42	MetFrag in silico	53	92	111	137		42	MetFrag in silico	0.254808	0.442308	0.533654	0.658654
43	MetFrag+MS-FINDER+CFM-ID in silico Voting/consensus	51	95	129	151		43	MetFrag+MS-FINDER+CFM-ID in silico Voting/consensus	0.245192	0.456731	0.620192	0.725962
44	MetFrag+MS-FINDER+CFM-ID+MAGMa(+) in silico Voting/consensus	46	98	128	152		44	MetFrag+MS-FINDER+CFM-ID+MAGMa(+) in silico Voting/consensus	0.221154	0.471154	0.615385	0.730769
45	MetFrag+CFM-ID+MAGMa(+) in silico Voting/consensus	42	104	126	150		45	MetFrag+CFM-ID+MAGMa(+) in silico Voting/consensus	0.201923	0.5	0.605769	0.721154
46	MetFrag+CFM-ID in silico Voting/consensus	40	101	129	152		46	MetFrag+CFM-ID in silico Voting/consensus	0.192308	0.485577	0.620192	0.730769
47	CFM-ID+MAGMa(+) in silico Voting/consensus	39	95	125	148		47	CFM-ID+MAGMa(+) in silico Voting/consensus	0.1875	0.456731	0.600962	0.711538
48	MetFrag+MAGMa(+) in silico Voting/consensus	39	90	111	128		48	MetFrag+MAGMa(+) in silico Voting/consensus	0.1875	0.432692	0.533654	0.615385
49	MetFrag+MS-FINDER+MAGMa(+) in silico Voting/consensus	38	79	117	138		49	MetFrag+MS-FINDER+MAGMa(+) in silico Voting/consensus	0.182692	0.379808	0.5625	0.663462
50	MS-FINDER+CFM-ID+MAGMa(+) in silicoVoting/consensus	34	97	127	147		50	MS-FINDER+CFM-ID+MAGMa(+) in silicoVoting/consensus	0.163462	0.466346	0.610577	0.706731
51	MetFrag+MS-FINDER in silico Voting/consensus	33	75	103	125		51	MetFrag+MS-FINDER in silico Voting/consensus	0.158654	0.360577	0.495192	0.600962
52	MS-FINDER+MAGMa(+) in silico Voting/consensus	32	69	93	118		52	MS-FINDER+MAGMa(+) in silico Voting/consensus	0.153846	0.331731	0.447115	0.567308
53	MS-FINDER+CFM-ID in silico Voting/consensus	30	76	109	139		53	MS-FINDER+CFM-ID in silicoVoting/consensus	0.144231	0.365385	0.524038	0.668269
54	CFM-ID in silico	29	76	104	122		54	CFM-ID in silico	0.139423	0.365385	0.5	0.586538
55	MAGMa(+) in silico	28	72	98	117		55	MAGMa+ in silico	0.134615	0.346154	0.471154	0.5625
56	MS-FINDER in silico	23	57	79	93		56	MS-FINDER in silico	0.110577	0.274038	0.379808	0.447115
57	Randomize	20	27	28	121		57	Randomize	0.0961538	0.129808	0.134615	0.581731
58	CFM-ID in silico only (Jaccard score)	37	96	112	137		58	CFM-ID in silico only (Jaccard score)	0.177885	0.461538	0.538462	0.658654
